# Supplementary material for: An in silico analysis of acquired antimicrobial resistance genes in Aeromonas plasmids
Source: AIMS Microbiol. 2020 Mar 16;6(1):75–91. doi: 10.3934/microbiol.2020005 (PMC7099201; doi:10.3934/microbiol.2020005)
Supplement: Supplementary file 1 [file microbiol-06-01-005-s001.xlsx]

## Sheet: Table S1
					Table S1: Acquired anti microbial resistance genes found in 105 plasmids sequences of Aeromonas after analysis on ResFinder database
								Key
							Indicates antimicrobial gene present		Indicates more than 2 genes
									No resistance gene found	0
	Source	ResFinder	ResFinder	ResFinder	ResFinder	ResFinder	ResFinder	ResFinder	ResFinder	NCBI	NCBI	NCBI	NCBI
S/n	Organism	Resistance gene	Identity	Query/HSP	Plasmid accession #	Position in contig	Phenotype	Resistant gene Accession no.	Group	Size (Mb)	GC%	Release Year of plasmid	Environmental Source/host
1	Aeromonas bestiarum plasmid pAb5S9, complete sequence	aph(6)-Id	100	837/837	EF495198.1	14384..15220		M28829	Aminoglycoside	0.025	54	2007	River sediment
	5	aph(3'')-Ib	100	804/804	EF495198.1	15220..16023		AF321551	Aminoglycoside
		floR	98.27	1215/1214	EF495198.1	9790..11003	Phenicol resistance	AF118107	Phenicol
		sul2	100	816/816	EF495198.1	16084..16899	Sulphonamide resistance	AY034138	Sulphonamide
		tet(Y)	100	1176/1176	EF495198.1	12759..13934	Tetracycline resistance	EF495198	Tetracycline
2	Aeromonas media WS plasmid pWSY, complete sequence	0	0	0	0	0	0	0	0	0.011	55.9	2015	Not shown
3	Aeromonas salmonicida plasmid pRAS3.2, complete sequence	tet(C)	99.92	1191 / 1191	AY043299.1	3985..5175	Tetracycline resistance	AF055345	Tetracycline	0.011	59	2001	Freshwater stream
4	Aeromonas sp. ARM81 plasmid pARM81P1, complete sequence, whole genome shotgun sequence	0	0	0	CM010403.1	0	0	0	0	0.002	56.2	2018	Wastewater treatment plant
5	Aeromonas sp. ARM81 plasmid pARM81P2, complete sequence, whole genome shotgun sequence	0	0	0	CM010404.1	0	0	0	0	0.005	59	2018	wastewater treatment plant
6	Aeromonas sp. ARM81 plasmid pARM81P3, complete sequence, whole genome shotgun sequence	0	0	0	CM010405.1	0	0	0	0	0.007	53	2018	wastewater treatment plant
7	Aeromonas sp. ARM81 plasmid pARM81P4, complete sequence, whole genome shotgun sequence	0	0	0	CM010406.1	0	0	0	0	0.008	59	2018	wastewater treatment plant
8	Aeromonas sp. ASNIH1 plasmid pAER-cc3e, complete sequence	0	0	0	CP026229.1	0	0	0	0	0.017	56.3	2018	Hospital Plumbing
9	Aeromonas sp. ASNIH1 plasmid pKPC-038c, complete sequence	aac(6')-Ib3	100	555 / 555	CP026230.1	13751..14305		X60321	Aminoglycoside	0.078	59.4	2018	Hospital Plumbing
	8	blaOXA-2	99.88	828 / 828	CP026230.1	14357..15184	Beta-lactam resistance	DQ112222	Beta-lactam
		blaOXA-2	100	828 / 828	CP026230.1	26519..27346	Beta-lactam resistance	DQ112222	Beta-lactam
		blaKPC-2	100	882 / 882	CP026230.1	70006..70887	Beta-lactam resistance	AY034847	Beta-lactam
		aac(6')-Ib-cr	99.61	519 / 519	CP026230.1	13751..14269	Fluoroquinolone and aminoglycoside resistance	EF636461	Aminoglycoside
		mph(E)	100	885 / 885	CP026230.1	18946..19830	Macrolide resistance	DQ839391	MLS - Macrolide, Lincosamide and Streptogramin B
		msr(E)	100	1476 / 1476	CP026230.1	20989..22464	Macrolide, Lincosamide and Streptogramin B resistance	FR751518	MLS - Macrolide, Lincosamide and Streptogramin B
		sul1	100	840 / 840	CP026230.1	12082..12921	Sulphonamide resistance	U12338	Sulphonamide
10	Aeromonas sp. ASNIH2 plasmid pAER-ba17, complete sequence	0	0	0	CP026407.1	0	0	0	0	0.014	56.3	2018	Hospital Plumbing
11	Aeromonas sp. ASNIH2 plasmid pAER-f133, complete sequence	0	0	0	CP026408.1	0	0	0	0	0.03	55.5	2018	Hospital Plumbing
12	Aeromonas sp. ASNIH2 plasmid pAER-c633, complete sequence	0	0	0	CP026409.1	0	0	0	0	0.008	56.2	2018	Hospital Plumbing
13	Aeromonas sp. ASNIH2 plasmid pAER-e58e, complete sequence	qnrS2	100	657 / 657	CP026410.1	5245..5901		DQ485530	Fluoroquinolone	0.007	46.2	2018	Hospital Plumbing
14	Aeromonas sp. ASNIH2 plasmid pAER-0ed9, complete sequence	0	0	0	CP026411.1	0	0	0	0	0.005	58.4	2018	Hospital Plumbing
15	Aeromonas sp. ASNIH3 plasmid pAER-3367, complete sequence	0	0	0	CP026223.1	0	0	0	0	0.019	64	2018	Hospital Plumbing
16	Aeromonas sp. ASNIH3 plasmid pKPC-cd17, complete sequence	blaKPC-2	100	882 / 882	CP026224.1	10422..11303	Beta-lactam resistance	AY034847	Beta-lactam	0.039	58.1	2018	Hospital Plumbing
	2	blaTEM-1A	99.82	570 / 861	CP026224.1	9631..10200	Beta-lactam resistance, Alternate nameRblaTEM-1	HM749966	Beta-lactam
17	Aeromonas sp. ASNIH3 plasmid pKPC-8e09, complete sequence	aadA2	99.75	792 / 792	CP026225.1	133062..133853	Aminoglycoside resistance	JQ364967	Aminoglycoside	0.177	52	2018	Hospital Plumbing
	10	blaCARB-2	100	867 / 867	CP026225.1	132078..132944	Beta-lactam resistance;Alternate name; PSE-1, blaP1b	M69058	Beta-lactam
		blaKPC-2	100	882 / 882	CP026225.1	149376..150257	Beta-lactam resistance	AY034847	Beta-lactam
		blaFOX-5	100	1149 / 1149	CP026225.1	37084..38232	Beta-lactam resistance;AmpC-type	AY007369	Beta-lactam
		qnrA1	100	657 / 657	CP026225.1	142064..142720		AY070235	Fluoroquinolone
		msr(E)	100	1476 / 1476	CP026225.1	145666..147141	Macrolide, Lincosamide and Streptogramin B resistance	FR751518	MLS - Macrolide, Lincosamide and Streptogramin B
		mph(E)	100	885 / 885	CP026225.1	147197..148081	Macrolide resistance	DQ839391	MLS - Macrolide, Lincosamide and Streptogramin B
		cmlA1	99.13	1260 / 1260	CP026225.1	136092..137351	Phenicol resistance	AB212941	Phenicol
		sul1	100	840 / 840	CP026225.1	138639..139478	Sulphonamide resistance	U12338	Sulphonamide
		sul1	100	840 / 840	CP026225.1	142920..143759	Sulphonamide resistance	X15024	Sulphonamide
18	Aeromonas sp. ASNIH4 plasmid pAER-1351, complete sequence	0	0	0	CP026218.1	0	0	0	0	0.027	59.9	2018	Hospital Plumbing
19	Aeromonas sp. ASNIH4 plasmid pKPC-ac48, complete sequence	blaKPC-2	100	882 / 882	CP026219.1	10176..11057	Beta-lactam resistance	AY034847	Beta-lactam	0.035	58.3	2018	Hospital Plumbing
	2	blaTEM-1A	99.82	570 / 861	CP026219.1	11279..11848	Beta-lactam resistance,Alternate name; RblaTEM-1	HM749966	Beta-lactam
20	Aeromonas sp. ASNIH4 plasmid pAER-a82d, complete sequence	0	0	0	CP026220.1	0	0	0	0	0.03	62.5	2018	Hospital Plumbing
21	Aeromonas sp. ASNIH4 plasmid pAER-f909, complete sequence	ant(2'')-Ia	100	534 / 534	CP026221.1	162405..162938		X04555	Aminoglycoside	0.171	53.6	2018	Hospital Plumbing
	3	cmlA1	99.05	1260 / 1260	CP026221.1	163193..164452	Phenicol resistance	AB212941	Phenicol
		sul1	100	840 / 840	CP026221.1	165740..166579	Sulphonamide resistance	U12338	sulphonamide
22	Aeromonas sp. ASNIH5 plasmid pKPC-b21f, complete sequence	aac(6')-Ib3	99.82	555 / 555	CP026123.1	22843..23397		X60321	Aminoglycoside	0.023	58.4	2018	Hospital Plumbing
	3	blaKPC-2	100	882 / 882	CP026123.1	2748..3629	Beta-lactam resistance	AY034847	Beta-lactam
		aac(6')-Ib-cr	99.42	519 / 519	CP026123.1	22879..23397		EF636461	Aminoglycoside
23	Aeromonas sp. ASNIH7 plasmid pKPC-1ac6, complete sequence	aac(6')-Ib3	99.82	555 / 555	CP026227.1	6644..7198		X60321	Aminoglycoside	0.052	55.8	2018	Hospital Plumbing
	3	blaKPC-2	100	882 / 882	CP026227.1	10522..11403	Beta-lactam resistance	AY034847	Beta-lactam
		aac(6')-Ib-cr	99.42	519 / 519	CP026227.1	6680..7198	Fluoroquinolone and aminoglycoside resistance	EF636461	Aminoglycoside
24	Aeromonas caviae plasmid pFBAOT6, complete sequence	aadA2	99.75	792 / 792	NC_006143.1	37579..38370	Aminoglycoside resistance	JQ364967	Aminoglycoside	0.085	57.3	2004	Hospital effluent
	3	sul1	100	840 / 840	NC_006143.1	36235..37074	Sulphonamide resistance	U12338	Sulphonamide
		tet(A)	100	1200 / 1200	NC_006143.1	79369..80568	Tetracycline resistance	AJ517790	Tetracycline
25	Aeromonas dhakensis AAK1 plasmid pAAk1 DNA, complete genome	0	0	0	AP012343.1	0	0	0	0	0.004	54.6	2012	Human blood
26	Aeromonas salmonicida subsp. salmonicida plasmid pRAS3.1, complete sequence	tet(C)	100	1191 / 1191	AY043298.1	4007..5197	Tetracycline resistance	NC_003123	Tetracycline	0.012	58.9	2001	Fish
27	Aeromonas salmonicida subsp. salmonicida pAsal1 plasmid	0	0	0	AJ508382.1	0	0	0	0	0.006	55	2002	-
28	Aeromonas salmonicida subsp. salmonicida pAsal2 plasmid	0	0	0	AJ508383.1	0	0	0	0	0.005	57	2002	-
29	Aeromonas salmonicida subsp. salmonicida pAsal3 plasmid	0	0	0	AJ508384.1	0	0	0	0	0.005	52.1	2002	-
30	Aeromonas salmonicida subsp. salmonicida pAsa6 plasmid, isolate RSP74.1	0	0	0	AM258965.2	0	0	0	0	0.018	53.8	2007	Turbot fish
31	Aeromonas salmonicida subsp. salmonicida culture-collection HER<CAN>:1104 plasmid pAsal1B, complete sequence	0	0	0	KC686700.1	0	0	0	0	0.009	55.6	2014	-
32	CP022170.1 Aeromonas salmonicida strain S121 plasmid pS121-1a, complete sequence	aac(6')-Ib3	99.64	555 / 555	CP022170.1	58163..58717		X60321	Aminoglycoside	0.197	53.2	2017	Fish facility
	18	aadA1	99.75	792 / 792	CP022170.1	61273..62064	Aminoglycoside resistance	JQ414041	Aminoglycoside
		aac(6')-Ib-cr	100	519 / 519	CP022170.1	65811..66329	Fluoroquinolone and aminoglycoside resistance	EF636461	Aminoglycoside
		aac(6')-Ib-cr	99.5	600 / 600	CP022170.1	66500..67099	Fluoroquinolone and aminoglycoside resistance	DQ303918	Aminoglycoside
		blaOXA-10	100	801 / 801	CP022170.1	60456..61256	Beta-lactam resistance,Alternate name; PSE-2	J03427	Beta-lactam
		blaOXA-1	100	831 / 831	CP022170.1	67230..68060	Beta-lactam resistance	HQ170510	Beta-lactam
		qnrVC4	100	657 / 657	CP022170.1	57340..57996		GQ891757	Fluoroquinolone
		aac(6')-Ib-cr	99.23	519 / 519	CP022170.1	58199..58717	Fluoroquinolone and aminoglycoside resistance	EF636461	Fluoroquinolone
		aac(6')-Ib-cr	100	519 / 519	CP022170.1	65811..66329	Fluoroquinolone and aminoglycoside resistance	EF636461	Fluoroquinolone
		aac(6')-Ib-cr	99.5	600 / 600	CP022170.1	66500..67099	Fluoroquinolone and aminoglycoside resistance	DQ303918	Fluoroquinolone
		msr(E)	100	1476 / 1476	CP022170.1	88434..89909	Macrolide, Lincosamide and Streptogramin B resistance	FR751518	MLS - Macrolide, Lincosamide and Streptogramin B
		mph(E)	100	885 / 885	CP022170.1	89965..90849	Macrolide resistance	DQ839391	MLS - Macrolide, Lincosamide and Streptogramin B
		floR	98.19	1214 / 1215	CP022170.1	104098..105311	Phenicol resistance	AF118107	Phenicol
		cmlA1	99.13	1260 / 1260	CP022170.1	58932..60191	Phenicol resistance	AB212941	Phenicol
		catB3	100	633 / 633	CP022170.1	68198..68830	Phenicol resistance	U13880	Phenicol
		sul1	100	840 / 840	CP022170.1	69328..70167	Sulphonamide resistance	U12338	Sulphonamide
		tet(E)	99.26	1218 / 1218	CP022170.1	75692..76909	Tetracycline resistance	CP000645	Tetracycline
		dfrA14	100	474 / 474	CP022170.1	62099..62572	Trimethoprim resistance	KF921535	Trimethoprim
33	CP022171.1 Aeromonas salmonicida strain S121 plasmid pS121-2, complete sequence	0	0	0	CP022171.1	0	0	0	0	0.071	52.9	2017	Fish facility
34	Aeromonas salmonicida strain S121 plasmid pS121-3, complete sequence	0	0	0	CP022172.1	0	0	0	0	0.063	54.9	2017	Fish facility
35	Aeromonas salmonicida strain S121 plasmid pS121-4, complete sequence	0	0	0	CP022173.1	0	0	0	0	0.012	50.6	2017	Fish facility
36	Aeromonas salmonicida strain S121 plasmid pS121-5, complete sequence	0	0	0	CP022174.1	0	0	0	0	0.005	55	2017	Fish facility
37	Aeromonas salmonicida strain S68 plasmid pS68-1, complete sequence	0	0	0	CP022182.1	0	0	0	0	0.071	52.9	2017	Fish facility
38	Aeromonas salmonicida strain S68 plasmid pS68-2, complete sequence	0	0	0	CP022183.1	0	0	0	0	0.062	54.9	2017	Fish facility
39	Aeromonas salmonicida strain S68 plasmid pS68-3, complete sequence	0	0	0	CP022184.1	0	0	0	0	0.012	50.6	2017	Fish facility
40	Aeromonas salmonicida strain S68 plasmid pS68-4, complete sequence	0	0	0	CP022185.1	0	0	0	0	0.005	55	2017	Fish facility
41	Aeromonas salmonicida strain S44 plasmid pS44-1, complete sequence	aac(3)-IId	99.77	861 / 861	CP022176.1	129343..130203	Aminoglycoside resistance	EU022314	Aminoglycoside	0.217	53.5	2017	Atlantic salmon
	15	aph(3'')-Ib	99.88	804 / 804	CP022176.1	142331..143134		AF321550	Aminoglycoside
		aph(6)-Id	100	837 / 837	CP022176.1	143134..143970		M28829	Aminoglycoside
		aac(6')-Ib-cr	100	600 / 600	CP022176.1	181940..182539	Fluoroquinolone and aminoglycoside resistance	DQ303918	Aminoglycoside
		aph(3')-Ia	100	816 / 816	CP022176.1	193403..194218	Aminoglycoside resistance	V00359	Aminoglycoside
		blaOXA-1	100	831 / 831	CP022176.1	182670..183500	Beta-lactam resistance	HQ170510	Beta-lactam
		qnrVC6	100	657 / 657	CP022176.1	169373..170029		KC202804	Fluoroquinolone
		aac(6')-Ib-cr	100	600 / 600	CP022176.1	181940..182539	Fluoroquinolone and aminoglycoside resistance	DQ303918	Fluoroquinolone
		mph(A)	99.89	906 / 906	CP022176.1	191521..192426	Macrolide resistance	D16251	mLS - Macrolide, Lincosamide and Streptogramin B
		floR	98.19	1214 / 1215	CP022176.1	173949..175162	Phenicol resistance	AF118107	Phenicol
		catB3	100	633 / 633	CP022176.1	183638..184270	Phenicol resistance	U13880	Phenicol
		ARR-3	100	453 / 453	CP022176.1	184355..184807	Rifampicin resistance	JF806499	Rifampicin
		sul1	100	840 / 840	CP022176.1	163540..164379	Sulphonamide resistance	U12338	Sulphonamide
		sul1	100	840 / 840	CP022176.1	185371..186210	Sulphonamide resistance	U12338	Sulphonamide
		dfrA5	100	474 / 474	CP022176.1	162542..163015	Trimethoprim resistance	X12868	Trimethoprim
42	Aeromonas salmonicida strain S44 plasmid pS44-2, complete sequence	0	0	0	CP022177.1	0	0	0	0	0.071	52.9	2017	Atlantic salmon
43	Aeromonas salmonicida strain S44 plasmid pS44-3, complete sequence	0	0	0	CP022178.1	0	0	0	0	0.063	54.9	2017	Atlantic salmon
44	Aeromonas salmonicida strain S44 plasmid pS44-4, complete sequence	0	0	0	CP022179.1	0	0	0	0	0.012	50.6	2017	Atlantic salmon
45	Aeromonas salmonicida strain S44 plasmid pS44-5, complete sequence	0	0	0	CP022180.1	0	0	0	0	0.005	55	2017	Atlantic salmon
46	Aeromonas salmonicida strain O23A plasmid pO23AP1, complete sequence	0	0	0	CP021655.1	0	0	0	0	0.004	54.3	2017	Rock biofilm and bottom sediments
47	Aeromonas salmonicida strain O23A plasmid pO23AP2, complete sequence	0	0	0	CP021656.1	0	0	0	0	0.008	52.6	2017	Rock biofilm and bottom sediments
48	Aeromonas salmonicida strain O23A plasmid pO23AP3, complete sequence	0	0	0	CP021657.1	0	0	0	0	0.052	44.7	2017	Rock biofilm and bottom sediments
49	Aeromonas salmonicida strain O23A plasmid pO23AP4, complete sequence	0	0	0	CP021658.1	0	0	0	0	0.06	50.5	2017	Rock biofilm and bottom sediments
50	Aeromonas salmonicida subsp. masoucida strain RFAS1 plasmid unnamed1, complete sequence	0	0	0	CP017144.1	0	0	0	0	0.071	52.9	2017	Sebastes schlegelii (Korean rockfish)
51	Aeromonas salmonicida subsp. masoucida strain RFAS1 plasmid unnamed2, complete sequence	0	0	0	CP017145.1	0	0	0	0	0.064	54.8	2017	Sebastes schlegelii (Korean rockfish)
52	Aeromonas salmonicida subsp. salmonicida strain JF3791 plasmid pAsa1, complete sequence, whole genome shotgun sequence	0	0	0	CM004287.1	0	0	0	0	0.006	57.3	2016	Sick fish
53	Aeromonas salmonicida subsp. salmonicida strain JF3791 plasmid pAsa2, complete sequence, whole genome shotgun sequence	0	0	0	CM004288.1	0	0	0	0	0.006	52.6	2016	Sick fish
54	Aeromonas salmonicida subsp. salmonicida strain JF3791 plasmid pAsa3, complete sequence, whole genome shotgun sequence	0	0	0	CM004289.1	0	0	0	0	0.006	55	2016	Sick fish
55	Aeromonas salmonicida subsp. salmonicida strain JF3791 plasmid pAsa7, complete sequence	0	0	0	KU499859.1	0	0	0	0	0.005	53.4	2016	Sick fish
56	Aeromonas salmonicida subsp. salmonicida strain A449 plasmid pAsa1, complete sequence	0	0	0	AY301063.1	0	0	0	0	0.005	57	2003	Fish
57	Aeromonas salmonicida subsp. salmonicida strain A449 plasmid pAsa3, complete sequence	0	0	0	AY301065.1	0	0	0	0	0.006	54.5	2003	Fish
58	Aeromonas salmonicida subsp. salmonicida strain A449 plasmid pAsa2, complete sequence	0	0	0	AY301064.1	0	0	0	0	0.005	52.2	2003	Fish
59	Aeromonas salmonicida subsp. salmonicida A449 plasmid 4, complete sequence	aadA1	100	792 / 792	CP000645.1	91504..92295	Aminoglycoside resistance	JX185132	Aminoglycoside	0.167	52.8	2007	Fish
	4	cat	96.96	624 / 624	CP000645.1	94643..95266	Phenicol resistance	M35190	Phenicol
		sul1	100	840 / 840	CP000645.1	90160..90999	Sulphonamide resistance	U12338	Sulphonamide
		tet(E)	100	1218 / 1218	CP000645.1	4109..5326	Tetracycline resistance	CP000645	Tetracycline
60	Aeromonas salmonicida subsp. salmonicida A449 plasmid 5, complete sequence	0	0	0	CP000646.1	0	0	0	0	0.155	54.3	2007	Fish
61	Aeromonas sobria plasmid pAQ2-1, complete sequence	qnrS2	100	657 / 657	JN315884.1	3244..3900		DQ485530	Fluoroquinolone	0.007	51.6	2012	Fish
62	Aeromonas veronii strain AVNIH1 plasmid pASP-a58, complete sequence	aac(6')-IIc	100	582 / 582	CP014775.1	121719..122300	Aminoglycoside resistance	NC_012555	Aminoglycoside	0.198	53.1	2016	human
	14	aac(6')-Ib3	100	555 / 555	CP014775.1	135145..135699		X60321	Aminoglycoside
		aadA2	100	792 / 792	CP014775.1	36280..37071	Aminoglycoside resistance	JQ364967	Aminoglycoside
		blaSHV-12	100	861 / 861	CP014775.1	125110..125970	Beta-lactam resistance;Alternate name; SHV-5-2a	KF976405	Beta-lactam
		qnrB4	100	645 / 645	CP014775.1	105638..106282		DQ303921	Fluoroquinolone
		aac(6')-Ib-cr	99.61	519 / 519	CP014775.1	135145..135663	Fluoroquinolone and aminoglycoside resistance	EF636461	Fluoroquinolone
		ere(A)	100	1043 / 1227	CP014775.1	116363..117405	Macrolide resistance	AF099140	MLS - Macrolide, Lincosamide and Streptogramin B
		mph(A)	100	906 / 906	CP014775.1	28720..29625	Macrolide resistance	D16251	MLS - Macrolide, Lincosamide and Streptogramin B
		floR	98.35	1214 / 1215	CP014775.1	143016..144229	Phenicol resistance	AF118107	Phenicol
		sul1	100	840 / 840	CP014775.1	115000..115839	Sulphonamide resistance	U12338	Sulphonamide
		sul2	100	816 / 816	CP014775.1	146733..147548	Sulphonamide resistance	AY034138	Sulphonamide
		sul1	100	840 / 840	CP014775.1	34936..35775	Sulphonamide resistance	U12338	Sulphonamide
		tet(D)	100	1185 / 1185	CP014775.1	138455..139639	Tetracycline resistance	AF467077	Tetracycline
		dfrA12	100	498 / 498	CP014775.1	37479..37976	Trimethoprim resistance	AM040708	Trimethoprim
63	Aeromonas veronii strain 17ISAe plasmid p17ISAe, complete sequence	0	0	0	CP028134.1	0	0	0	0	0.006	52.3	2018	Spleen of Discus (Symphysodon) fish
64	Aeromonas veronii strain FC951 plasmid unnamed	0	0	0	CP032840.1	0	0	0	0	0.197	61.6	2018	Faeces of human
65	Aeromonas caviae strain VBF856 plasmid pIncQ2, complete sequence, whole genome shotgun sequence	qnrS2	100	657 / 657	CM004560.1	6239..6895		DQ485530	Fluoroquinolone	0.014	58	2019	Faeces of human
	2	mph(A)	100	906 / 906	CM004560.1	2354..3259	Macrolide resistance	D16251	mLS - Macrolide, Lincosamide and Streptogramin B
66	Aeromonas caviae strain VBF856 plasmid pKP3_A, complete sequence, whole genome shotgun sequence	blaOXA-181	100	798 / 798	CM004561.1	2059..2856	Beta-lactam resistance	CM004561	Beta-lactam	0.008	48.9	2019	Faeces of human
67	Aeromonas caviae GSH8M-1 plasmid pGSH8M-1-1 DNA, complete genome	aac(6')-Ia	100	558 / 558	AP019196.1	59392..59949	Aminoglycoside resistance	M18967	Aminoglycoside	0.154	54.2	2019	wastewater treatment plant effluent
	5	aadA2	99.75	792 / 792	AP019196.1	60515..61306	Aminoglycoside resistance	JQ364967	Aminoglycoside
		sul1	100	840 / 840	AP019196.1	61811..62650	Sulphonamide resistance	U12338	Sulphonamide
		sul1	100	840 / 840	AP019196.1	69498..70337	Sulphonamide resistance	U12338	Sulphonamide
		sul1	100	757 / 840	AP019196.1	75088..75844	Sulphonamide resistance	U12338	Sulphonamide
68	Aeromonas caviae GSH8M-1 plasmid pGSH8M-1-2 DNA, complete genome	blaKPC-2	100	882 / 882	AP019197.1	36877..37758	Beta-lactam resistance	AY034847	Beta-lactam	0.054	58.8	2019	wastewater treatment plant effluent
	3	blaTEM-1A	99.82	570 / 861	AP019197.1	37980..38549	Beta-lactam resistance,Alternate name; RblaTEM-1	HM749966	Beta-lactam
		mph(A)	100	906 / 906	AP019197.1	12470..13375	Macrolide resistance	D16251	mLS - Macrolide, Lincosamide and Streptogramin B
69	Aeromonas caviae GSH8M-1 plasmid pGSH8M-1-3 DNA, complete genome	0	0	0	AP019198.1	0	0	0	0	0.008	52.2	2019	wastewater treatment plant effluent
70	Aeromonas hydrophila strain AL06-06 plasmid pAH06-06-1, complete sequence	0	0	0	CP010948.1	0	0	0	0	0.003	58.3	2015	diseased goldfish
71	Aeromonas hydrophila strain AL06-06 plasmid pAH06-06-2, complete sequence	0	0	0	CP010949.1	0	0	0	0	0.006	57	2015	diseased goldfish
72	Aeromonas hydrophila strain AL06-06 plasmid pAH06-06-3, complete sequence	0	0	0	CP010950.1	0	0	0	0	0.008	50	2015	diseased goldfish
73	Aeromonas hydrophila strain JBN2301 plasmid 1, complete sequence	0	0	0	CP013179.1	0	0	0	0	0.006	56.3	2016	fish
74	Aeromonas hydrophila strain JBN2301 plasmid 2, complete sequence	0	0	0	CP013180.1	0	0	0	0	0.006	54.7	2016	fish
75	Aeromonas hydrophila strain JBN2301 plasmid 3, complete sequence	0	0	0	CP013181.1	0	0	0	0	0.006	51.5	2016	fish
76	Aeromonas hydrophila strain D4 plasmid pAhD4-1, complete sequence	qnrS2	100	657 / 657	CP013966.1	155289..155945		DQ485530	Fluoroquinolone	0.156	50.1	2016	Fresh water fish (Megalobrama amblycephala)
77	Aeromonas hydrophila strain D4 plasmid pAhD4-2, complete sequence	0	0	0	CP013967.1	0	0	0	0	0.006	56.3	2016	Fresh water fish (Megalobrama amblycephala)
78	Aeromonas hydrophila strain D4 plasmid pAhD4-3, complete sequence	0	0	0	CP013968.1	0	0	0	0	0.006	54.3	2016	Fresh water fish (Megalobrama amblycephala)
79	Aeromonas hydrophila strain D4 plasmid pAhD4-4, complete sequence	0	0	0	CP013969.1	0	0	0	0	0.006	52	2016	Fresh water fish (Megalobrama amblycephala)
80	Aeromonas hydrophila strain AHNIH1 plasmid pASP-135, complete sequence	ant(2'')-Ia	100	534 / 534	CP016381.1	105687..106220		X04555	Aminoglycoside	0.143	56.5	2016	Human . Hughes et al 2016
	14	aadA2	99.75	792 / 792	CP016381.1	94228..95019	Aminoglycoside resistance	JQ364967	Aminoglycoside
		blaKPC-2	100	882 / 882	CP016381.1	10918..11799	Beta-lactam resistance	AY034847	Beta-lactam
		blaSHV-12	100	861 / 861	CP016381.1	3187..4047	Beta-lactam resistance,Alternate name; SHV-5-2a	KF976405	Beta-lactam
		blaCARB-2	100	867 / 867	CP016381.1	93244..94110	Beta-lactam resistance,Alternate name; PSE-1, blaP1b	M69058	Beta-lactam
		qnrB19	100	645 / 645	CP016381.1	8367..9011		EU432277	Fluoroquinolone
		msr(E)	100	1476 / 1476	CP016381.1	110542..112017	Macrolide, Lincosamide and Streptogramin B resistance	FR751518	MLS - Macrolide, Lincosamide and Streptogramin B
		mph(E)	100	885 / 885	CP016381.1	112073..112957	Macrolide resistance	DQ839391	MLS - Macrolide, Lincosamide and Streptogramin B
		catB3	100	633 / 633	CP016381.1	106303..106935	Phenicol resistance	U13880	Phenicol
		cmlA1	99.13	1260 / 1260	CP016381.1	97258..98517	Phenicol resistance	AB212941	Phenicol
		sul1	100	840 / 840	CP016381.1	107433..108272	Sulphonamide resistance	X15024	Sulphonamide
		sul1	100	852 / 852	CP016381.1	114697..115548	Sulphonamide resistance	AY963803	Sulphonamide
		sul1	100	840 / 840	CP016381.1	99805..100644	Sulphonamide resistance	U12338	Sulphonamide
		dfrA19	100	570 / 570	CP016381.1	103356..103925		EU855687	Trimethoprim
81	Aeromonas hydrophila strain AL97-91 plasmid pAH9791, complete sequence, whole genome shotgun sequence	0	0	0	CM004591.1	0	0	0	0	0.007	53.6	2016	Tilapia
82	Aeromonas hydrophila strain MN98-04 plasmid pAH9804, complete sequence, whole genome shotgun sequence	0	0	0	CM004592.1	0	0	0	0	0.003	55.3	2016	Tilapia
83	Aeromonas hydrophila plasmid pRA3, complete sequence	aadA2	99.75	792 / 792	DQ401103.1	41543..42334	Aminoglycoside resistance	JQ364967	Aminoglycoside	0.046	53.5	2008	Not shown
	4	catA2	99.84	642 / 642	DQ401103.1	36861..37502	Phenicol resistance	X53796	Phenicol
		sul1	100	840 / 840	DQ401103.1	35076..35915	Sulphonamide resistance	U12338	Sulphonamide
		sul1	100	840 / 840	DQ401103.1	40199..41038	Sulphonamide resistance	U12338	Sulphonamide
84	Aeromonas hydrophila strain AO1 plasmid pBRST7.6, complete sequence	qnrS2	100	657 / 657	EU925817.1	6965..7621		DQ485530	Fluoroquinolone	0.008	59.7	2008	Fish
85	Aeromonas hydrophila plasmid pRA1, complete sequence	sul2	100	816 / 816	FJ705807.1	121174..121989	Sulphonamide resistance	AY034138	Sulphonamide	0.145	50.6	2009	Not shown
	2	tet(D)	100	1185 / 1185	FJ705807.1	117029..118213	Tetracycline resistance	AF467077	Tetracycline
86	Aeromonas hydrophila plasmid pAH3680, complete sequence	0	0	0	DQ402049.1	0	0	0	0	0.004	55.8	2010	Not shown
87	Aeromonas hydrophila plasmid pAQ2-2, complete sequence	qnrS6	100	657 / 657	JN315885.1	3247..3903		HQ631376	Fluoroquinolone	0.005	51.7	2012	Not shown
88	Aeromonas hydrophila plasmid pAHH01, complete sequence	tet(E)	99.18	1218 / 1218	JN315882.1	4037..5254	Tetracycline resistance	CP000645	Tetracycline	0.009	53.8	2012	Not shown
89	Aeromonas hydrophila plasmid pAHH04, complete sequence	qnrS2	100	657 / 657	JN315883.1	6535..7191		DQ485530	Fluoroquinolone	0.007	59.9	2012	Not shown
90	Aeromonas hydrophila plasmid pR148, complete sequence	aadA1	99.87	792 / 792	JX141473.1	107723..108514	Aminoglycoside resistance	JQ414041	Aminoglycoside	0.166	52.5	2012	Not shown
	6	blaOXA-10	100	801 / 801	JX141473.1	106906..107706	Beta-lactam resistance,Alternate name; PSE-2	J03427	Beta-lactam
		catA2	99.69	642 / 642	JX141473.1	114393..115034	Phenicol resistance	X53796	Phenicol
		sul1	100	840 / 840	JX141473.1	110857..111696	Sulphonamide resistance	U12338	Sulphonamide
		sul1	100	840 / 840	JX141473.1	115981..116820	Sulphonamide resistance	U12338	Sulphonamide
		tet(A)	100	1200 / 1200	JX141473.1	125446..126645	Tetracycline resistance	AJ517790	Tetracycline
91	Aeromonas hydrophila plasmid pAhy2.5, complete sequence	0	0	0	KC525245.1	0	0	0	0	0.003	56.6	2013	Not shown
92	Aeromonas hydrophila strain Ah-HSP plasmid unnamed, complete sequence, whole genome shotgun sequence	0	0	0	CM007660.1	0	0	0	0	0.12	52	2017	Human blood
93	Aeromonas hydrophila strain WCX23 plasmid pWCX23_1, complete sequence	aph(3')-Ia	100	816 / 816	CP028419.1	132323..133138	Aminoglycoside resistance	V00359	Aminoglycoside	0.165	52.5	2019	Diarrheal snake Deinagkistrodon acutus
	15	aadA1	99.75	792 / 792	CP028419.1	139234..140025	Aminoglycoside resistance	JQ414041	Aminoglycoside
		aac(6')-Ib3	99.64	555 / 555	CP028419.1	142581..143135		X60321	Aminoglycoside
		aph(3'')-Ib	100	804 / 804	CP028419.1	62487..63290		AF321551	Aminoglycoside
		aph(6)-Id	100	837 / 837	CP028419.1	63290..64126		M28829	Aminoglycoside
		blaOXA-10	100	801 / 801	CP028419.1	140042..140842	Beta-lactam resistance,Alternate name; PSE-2	J03427	Beta-lactam
		blaCMY-2	100	1146 / 1146	CP028419.1	32128..33273	Beta-lactam resistance	X91840	Beta-lactam
		aac(6')-Ib-cr	99.23	519 / 519	CP028419.1	142581..143099	Fluoroquinolone and aminoglycoside resistance	EF636461	Fluoroquinolone
		qnrVC4	100	657 / 657	CP028419.1	143813..144469		GQ891757	Fluoroquinolone
		mph(A)	100	906 / 906	CP028419.1	134115..135020	Macrolide resistance	D16251	MLS - Macrolide, Lincosamide and Streptogramin B
		cmlA1	99.13	1260 / 1260	CP028419.1	141107..142366	Phenicol resistance	AB212941	Phenicol
		floR	98.19	1214 / 1215	CP028419.1	67262..68475	Phenicol resistance	AF118107	Phenicol
		sul2	100	816 / 816	CP028419.1	61611..62426	Sulphonamide resistance	AY034138	Sulphonamide
		tet(A)	100	1275 / 1275	CP028419.1	65387..66661	Tetracycline resistance	AF534183	Tetracycline
		dfrA14	100	474 / 474	CP028419.1	138726..139199	Trimethoprim resistance	KF921535	Trimethoprim
94	Aeromonas hydrophila GSH8-2 plasmid pGSH8-2 DNA, complete genome	blaKPC-2	100	882 / 882	AP019194.1	22313..23194	Beta-lactam resistance	AY034847	Beta-lactam	0.039	58.2	2019	wastewater treatment plant effluent
	2	blaTEM-1A	99.82	570 / 861	AP019194.1	23416..23985	Beta-lactam resistance,Alternate name; RblaTEM-1	HM749966	Beta-lactam
95	Aeromonas hydrophila strain WCX23 plasmid unnamed, complete sequence	aph(6)-Id	100	837 / 837	CP038464.1	121464..122300		M28829	Aminoglycoside	0.165	52.5	2019	Fatal diarrhea in snake Deinagkistrodon acutus
	15	aph(3'')-Ib	100	804 / 804	CP038464.1	122300..123103		AF321551	Aminoglycoside
		aac(6')-Ib3	99.64	555 / 555	CP038464.1	42453..43007		X60321	Aminoglycoside
		aadA1	99.75	792 / 792	CP038464.1	45563..46354	Aminoglycoside resistance	JQ414041	Aminoglycoside
		aph(3')-Ia	100	816 / 816	CP038464.1	52450..53265	Aminoglycoside resistance	V00359	Aminoglycoside
		blaCMY-2	100	1146 / 1146	CP038464.1	152320..153465	Beta-lactam resistance	X91840	Beta-lactam
		blaOXA-10	100	801 / 801	CP038464.1	44746..45546	Beta-lactam resistance,Alternate name; PSE-2	J03427	Beta-lactam
		qnrVC4	100	657 / 657	CP038464.1	41119..41775		GQ891757	Fluoroquinolone
		aac(6')-Ib-cr	99.23	519 / 519	CP038464.1	42489..43007	Fluoroquinolone and aminoglycoside resistance	EF636461	Fluoroquinolone
		mph(A)	100	906 / 906	CP038464.1	50568..51473	Macrolide resistance	D16251	MLS - Macrolide, Lincosamide and Streptogramin B
		floR	98.19	1214 / 1215	CP038464.1	117115..118328	Phenicol resistance	AF118107	Phenicol
		cmlA1	99.13	1260 / 1260	CP038464.1	43222..44481	Phenicol resistance	AB212941	Phenicol
		sul2	100	816 / 816	CP038464.1	123164..123979	Sulphonamide resistance	AY034138	Sulphonamide
		tet(A)	100	1275 / 1275	CP038464.1	118929..120203	Tetracycline resistance	AF534183	Tetracycline
		dfrA14	100	474 / 474	CP038464.1	46389..46862	Trimethoprim resistance	KF921535	Trimethoprim
96	Aeromonas hydrophila strain 23-C-23 plasmid unnamed, complete sequence	aph(3')-Ia	100	816 / 816	CP038466.1	13626..14441	Aminoglycoside resistance	V00359	Aminoglycoside	0.165	52.5	2019	Fatal diarrhea in snake Deinagkistrodon acutus
	15	aac(6')-Ib3	99.64	555 / 555	CP038466.1	3629..4183		X60321	Aminoglycoside
		aadA1	99.75	792 / 792	CP038466.1	6739..7530	Aminoglycoside resistance	JQ414041	Aminoglycoside
		aph(6)-Id	100	837 / 837	CP038466.1	82640..83476		M28829	Aminoglycoside
		aph(3'')-Ib	100	804 / 804	CP038466.1	83476..84279		AF321551	Aminoglycoside
		blaCMY-2	100	1146 / 1146	CP038466.1	113496..114641	Beta-lactam resistance	X91840	Beta-lactam
		blaOXA-10	100	801 / 801	CP038466.1	5922..6722	Beta-lactam resistance,Alternate name; PSE-2	J03427	Beta-lactam
		qnrVC4	100	657 / 657	CP038466.1	2295..2951		GQ891757	Fluoroquinolone
		aac(6')-Ib-cr	99.23	519 / 519	CP038466.1	3665..4183	Fluoroquinolone and aminoglycoside resistance	EF636461	Fluoroquinolone
		mph(A)	100	906 / 906	CP038466.1	11744..12649	Macrolide resistance	D16251	mLS - Macrolide, Lincosamide and Streptogramin B
		cmlA1	99.13	1260 / 1260	CP038466.1	4398..5657	Phenicol resistance	AB212941	Phenicol
		floR	98.19	1214 / 1215	CP038466.1	78291..79504	Phenicol resistance	AF118107	Phenicol
		sul2	100	816 / 816	CP038466.1	84340..85155	Sulphonamide resistance	AY034138	Sulphonamide
		tet(A)	100	1275 / 1275	CP038466.1	80105..81379	Tetracycline resistance	AF534183	Tetracycline
		dfrA14	100	474 / 474	CP038466.1	7565..8038	Trimethoprim resistance	KF921535	Trimethoprim
97	Aeromonas hydrophila subsp. hydrophila strain WCHAH045096 plasmid p1_045096, complete sequence	0	0	0	CP028562.1	0	0	0	0	0.015	60	2018	Sewage
98	Aeromonas hydrophila subsp. hydrophila strain WCHAH045096 plasmid p2_045096, complete sequence	0	0	0	CP028563.1	0	0	0	0	0.012	60.3	2018	Sewage
99	Aeromonas hydrophila subsp. hydrophila strain WCHAH045096 plasmid p3_045096, complete sequence	0	0	0	CP028564.1	0	0	0	0	0.003	56.1	2018	Sewage
100	Aeromonas hydrophila subsp. hydrophila strain WCHAH045096 plasmid pGES5_045096, complete sequence	blaGES-5	100	864 / 864	CP028565.1	15474..16337	Beta-lactam resistance	DQ236171	Beta-lactam	0.033	59.6	2018	Sewage
	2	sul1	100	840 / 840	CP028565.1	14072..14911	Sulphonamide resistance	U12338	Sulphonamide
101	Aeromonas hydrophila subsp. hydrophila strain WCHAH045096 plasmid pKPC2_045096, complete sequence	blaKPC-2	100	882 / 882	CP028566.1	22118..22999	Beta-lactam resistance	AY034847	Beta-lactam	0.039	58.2	2018	Sewage
	2	blaTEM-1A	99.82	570 / 861	CP028566.1	23221..23790	Beta-lactam resistance,Alternate name; RblaTEM-1	HM749966	Beta-lactam
102	Aeromonas hydrophila subsp. hydrophila strain WCHAH045096 plasmid pMCR5_045096, complete sequence	aph(3'')-Ib	99.88	804 / 804	CP028567.1	23733..24536		AF321550	Aminoglycoside	0.241	55.4	2018	Sewage
	14	aph(6)-Id	100	837 / 837	CP028567.1	24536..25372		M28829	Aminoglycoside
		aac(3)-IId	99.88	861 / 861	CP028567.1	26030..26890	Aminoglycoside resistance	EU022314	Aminoglycoside
		aph(3')-Ia	100	816 / 816	CP028567.1	43427..44242	Aminoglycoside resistance	V00359	Aminoglycoside
		aadA1	100	792 / 792	CP028567.1	48521..49312	Aminoglycoside resistance	JQ414041	Aminoglycoside
		aac(6')-IIa	99.64	555 / 555	CP028567.1	52092..52646	Aminoglycoside resistance	M29695	Aminoglycoside
		aac(6')-Ib3	99.64	555 / 555	CP028567.1	54884..55438		X60321	Aminoglycoside
		blaCARB-12	100	867 / 867	CP028567.1	49430..50296	Beta-lactam resistance,Alternate name; BlaP	D13210	Beta-lactam
		mcr-5.1	100	1644 / 1644	CP028567.1	4477..6120		KY807921	Colistin
		qnrVC6	100	657 / 657	CP028567.1	53951..54607		KC202804	Fluoroquinolone
		aac(6')-Ib-cr	99.23	519 / 519	CP028567.1	54884..55402	Fluoroquinolone and aminoglycoside resistance	EF636461	Fluoroquinolone
		sul1	100	840 / 840	CP028567.1	47177..48016	Sulphonamide resistance	U12338	Sulphonamide
		tet(E)	99.26	1218 / 1218	CP028567.1	239331..240548	Tetracycline resistance	CP000645	Tetracycline
		dfrA1	99.79	474 / 474	CP028567.1	52755..53228	Trimethoprim resistance	X00926	Trimethoprim
103	Aeromonas salmonicida subsp. Salmonicida; pAsa5-3432:	blaCARB-2	100	867 / 867	CP038103.1	115210..116076	Beta-lactam resistance Alternate name; PSE-1, blaP1b	M69058	Beta-lactam resistance				Brook Trout, Salvelinus fontinalis
	6	sul1	100	840 / 840	CP038103.1	112957..113796	Sulphonamide resistance	U12338	Sulphonamide resistance
		floR	98.44	1217 / 1215	CP038103.1	121710..122924	Phenicol resistance	AF118107	Phenicol
		tet(A)	100	1200 / 1200	CP038103.1	129911..131110	Tetracycline resistance	AJ517790	Tetracycline
		tet(G)	100	1176 / 1176	CP038103.1	119598..120773	Tetracycline resistance	AF133140	Tetracycline
		aadA2b	99.87	780 / 780	CP038103.1	114301..115080		D43625	Aminoglycoside	0.18	55.2868	2019
104	Aeromonas salmonicida subsp. Salmonicida:pAsa9-like	0	0		CP038104.1	0	0	0	0	0.074	52.6294	2019
105	Aeromonas salmonicida subsp. Salmonicida:pRAS3-3432:	tet(C)	99.75	1191 / 1191	CP038105.1	678..1868	NC_003123	NC_003123	Tetracycline	0.013	57.0587	2019
	1
