# Supplementary material for: An in silico analysis of acquired antimicrobial resistance genes in Aeromonas plasmids
Source: AIMS Microbiol. 2020 Mar 16;6(1):75–91. doi: 10.3934/microbiol.2020005 (PMC7099201; doi:10.3934/microbiol.2020005)
Supplement: Supplementary file 2 [file microbiol-06-01-005-s002.xlsx]

## Sheet: PCA analysis
	Table S2: Summary statistics for Principal Component analysis
	Variable	Observations	Obs. with missing data	Obs. without missing data	Minimum	Maximum	Mean	Std. deviation
	Size(mb)	39	0	39	0.005	0.241	0.0886154	0.0772268
	GC%	39	0	39	46.2	59.9	54.9836	3.41081
	Correlation matrix (Pearson (n)):
	Variables	Size(mb)	GC%
	Size(mb)	1	-0.352369
	GC%	-0.352369	1
	Values in bold are different from 0 with a significance level alpha=0.95
	Principal Component Analysis:
	Eigenvalues:
		F1	F2
	Eigenvalue	1.35237	0.647631
	Variability (%)	67.6184	32.3816
	Cumulative %	67.6184	100
