# Supplementary material for: An in silico analysis of acquired antimicrobial resistance genes in Aeromonas plasmids
Source: AIMS Microbiol. 2020 Mar 16;6(1):75–91. doi: 10.3934/microbiol.2020005 (PMC7099201; doi:10.3934/microbiol.2020005)
Supplement: Supplementary file 3 [file microbiol-06-01-005-s003.xlsx]

## Sheet: Table S3
	Table S3a: AMR genes detected in Aeromonas plasmids after analysis with kmerResistance database.
	The plasmids in yellow show original template (NZ_...) or host
	Plasmid Accession No	Template	Score	Expected	template length	q_value	p_value	template_id	template_coverage	query_id	query_coverage	depth	depth_corr
1	EF495198.1
		NZ_CP028197.1 Salmonella enterica subsp. enterica serovar Concord strain CFSAN018747 plasmid pGMI14-002_1, complete sequence	3191	2	225921	3183.29	1e-26	1.47	1.47	28.09	28.09	0.01	0.6321
		aph(6)-Id_1_M28829	840	1	837	836.52	1e-26	100	100	100	100	1	1
		aph(3'')-Ib_5_AF321551	791	1	804	787.62	1e-26	100	100	100	100	1	1
		floR_2_AF118107	1152	1	1215	1147.35	1e-26	98.19	100	98.19	100	1	1
		sul2_2_AY034138	819	1	816	815.59	1e-26	100	100	100	100	1	1
		tet(Y)_1_EF495198	1179	1	1176	1174.53	1e-26	100	100	100	100	1	1
2	AY043299.1
		tet(C)_3_AF055345	1191	0	1191	1191	1e-26	99.92	100	99.92	100	1	1
3	CP026230.1
		NZ_CP014061.1 Pseudomonas monteilii strain FDAARGOS_171 chromosome, complete genome	148	0	1751	147.97	1e-26	8.4	8.4	6.51	6.51	0.08	0.6321
		aac(6')-Ib3_1_X60321	558	1	555	554.41	1e-26	100	100	100	100	1	1
		blaKPC-2_1_AY034847	885	1	882	879.59	1e-26	100	100	100	100	1	1
		blaOXA-2_1_DQ112222	831	1	828	825.88	1e-26	100	100	100	100	1	1
		blaOXA-32_1_AF315351	828	1	828	822.87	1e-26	99.88	100	99.88	100	1	1
		msr(E)_1_FR751518	1479	2	1476	1470.87	1e-26	100	100	100	100	1	1
		mph(E)_1_DQ839391	888	1	885	882.58	1e-26	100	100	100	100	1	1
		sul1_2_U12338	843	1	840	837.81	1e-26	100	100	100	100	1	1
		sul1_5_EU780013	306	1	867	300.19	1e-26	44.18	49.6	89.07	201.63	0.5	0.9981
4	CP026410.1
		qnrS2_1_DQ485530	660	0	657	660	1e-26	100	100	100	100	1	1
5	CP026224.1
		NZ_CP014061.1 Pseudomonas monteilii strain FDAARGOS_171 chromosome, complete genome	149	0	1751	148.99	1e-26	8.46	8.46	13.47	13.47	0.09	0.6321
		blaKPC-2_1_AY034847	885	0	882	884.52	1e-26	100	100	100	100	1	1
		blaTEM-171_1_GQ149347	516	0	861	515.2	1e-26	71.08	77.35	91.89	129.28	0.77	0.9998
6	CP026225.1
		NZ_AP014565.1 Salmonella enterica subsp. enterica serovar Typhimurium str. L-3553 DNA, complete genome	3248	1	163511	3244.64	1e-26	1.98	1.98	53.32	53.32	0.02	0.6321
		aadA2b_1_D43625	780	2	780	772.72	1e-26	99.87	100	99.87	100	1	1
		blaFOX-5_1_AY007369	1152	3	1149	1141.72	1e-26	100	100	100	100	1	1
		blaKPC-2_1_AY034847	885	2	882	876.86	1e-26	100	100	100	100	1	1
		blaCARB-2_1_M69058	870	2	867	861.99	1e-26	100	100	100	100	1	1
		msr(E)_1_FR751518	1479	4	1476	1466.3	1e-26	100	100	100	100	1	1
		mph(E)_1_DQ839391	888	2	885	879.84	1e-26	100	100	100	100	1	1
		cmlA1_1_M64556	1257	3	1260	1245.87	1e-26	99.84	100	99.84	100	1	1
		qnrA1_1_AY070235	660	2	657	653.79	1e-26	100	100	100	100	1	1
		sul1_2_U12338	843	2	840	835.21	1e-26	100	100	100	100	1	1
		sul1_36_X15024	843	2	840	835.21	1e-26	100	100	100	100	1	1
7	CP026219.1
		NZ_CP014061.1 Pseudomonas monteilii strain FDAARGOS_171 chromosome, complete genome	149	0	1751	148.99	1e-26	8.46	8.46	15.52	15.52	0.09	0.6321
		blaKPC-2_1_AY034847	885	0	882	884.53	1e-26	100	100	100	100	1	1
		blaTEM-40_1_FR717535	507	0	861	506.2	1e-26	70.27	76.66	91.67	130.45	0.77	0.9998
8	CP026221.1
		NZ_CP014061.1 Pseudomonas monteilii strain FDAARGOS_171 chromosome, complete genome	149	0	1751	148.97	1e-26	8.46	8.46	2.53	2.53	0.09	0.6321
		ant(2'')-Ia_1_X04555	537	0	534	535.75	1e-26	100	100	100	100	1	1
		ant(3'')-Ia_1_X02340	116	0	972	113.32	1e-25	18.93	23.35	81.06	428.19	0.23	0.9224
		cmlA1_1_M64556	1254	0	1260	1252.01	1e-26	99.76	100	99.76	100	1	1
		sul1_2_U12338	843	0	840	841.31	1e-26	100	100	100	100	1	1
9	CP026123.1
		aac(6')-Ib3_1_X60321	555	0	555	554.48	1e-26	99.82	100	99.82	100	1	1
		blaKPC-2_1_AY034847	885	0	882	884.48	1e-26	100	100	100	100	1	1
10	CP026227.1
		aac(6')-Ib3_1_X60321	555	0	555	554.48	1e-26	99.82	100	99.82	100	1	1
		blaKPC-2_1_AY034847	885	0	882	884.48	1e-26	100	100	100	100	1	1
11	NC_006143.1
		ant(3'')-Ia_1_X02340	130	0	972	127.13	1e-26	17.9	18.72	95.6	534.07	0.19	1
		aadA2b_1_D43625	780	0	780	778.21	1e-26	99.87	100	99.87	100	1	1
		sul1_2_U12338	843	0	840	841.13	1e-26	100	100	100	100	1	1
		tet(A)_4_AJ517790	1203	0	1200	1200.78	1e-26	100	100	100	100	1	1
12	AY043298.1
		tet(C)_1_NC_003123	1194	0	1191	1194	1e-26	100	100	100	100	1	1
13	CP022170.1
		aac(6')-Ib3_1_X60321	552	2	555	545.24	1e-26	99.64	100	99.64	100	1	1
		aadA1_3_JQ414041	789	3	792	779.54	1e-26	99.75	100	99.75	100	1	1
		aac(6')-Ib-cr_1_DQ303918	600	2	600	592.72	1e-26	99.83	100	99.83	100	1	1
		blaOXA-1_1_HQ170510	834	3	831	824.12	1e-26	100	100	100	100	1	1
		blaOXA-10_1_J03427	804	3	801	794.45	1e-26	100	100	100	100	1	1
		msr(E)_1_FR751518	1479	5	1476	1462.44	1e-26	100	100	100	100	1	1
		mph(E)_1_DQ839391	888	3	885	877.53	1e-26	100	100	100	100	1	1
		catB3_2_U13880	636	2	633	628.34	1e-26	100	100	100	100	1	1
		cmlA1_1_M64556	1251	4	1260	1236.56	1e-26	99.68	100	99.68	100	1	1
		floR_2_AF118107	1149	4	1215	1134.95	1e-26	98.11	100	98.11	100	1	1
		qnrVC4_1_GQ891757	660	2	657	652.07	1e-26	100	100	100	100	1	1
		sul1_2_U12338	843	3	840	833.02	1e-26	100	100	100	100	1	1
		tet(E)_3_CP000645	1194	4	1218	1179.97	1e-26	99.26	100	99.26	100	1	1
		dfrA14_1_KF921535	477	1	474	471.19	1e-26	100	100	100
14	CP022176.1.
		NZ_CP014061.1 Pseudomonas monteilii strain FDAARGOS_171 chromosome, complete genome	146	0	1751	145.95	1e-26	8.23	8.23	1.93	1.93	0.08	0.6321
		aph(6)-Id_1_M28829	840	2	837	831.08	1e-26	100	100	100	100	1	1
		aac(3)-IId_1_EU022314	858	3	861	848.84	1e-26	99.77	100	99.77	100	1	1
		ant(3'')-Ia_1_X02340	249	3	972	238.2	1e-26	18.72	21.5	87.08	465.07	0.35	0.9874
		aph(3')-Ia_1_V00359	819	2	816	810.29	1e-26	100	100	100	100	1	1
		aac(6')-Ib-cr_1_DQ303918	603	2	600	596.46	1e-26	100	100	100	100	1	1
		aph(3'')-Ib_2_AF024602	804	2	804	795.4	1e-26	100	100.12	99.88	99.88	1	1
		blaOXA-1_1_HQ170510	834	2	831	825.14	1e-26	100	100	100	100	1	1
		mph(A)_1_D16251	906	3	906	896.41	1e-26	99.89	100	99.89	100	1	1
		catB3_2_U13880	636	2	633	629.12	1e-26	100	100	100	100	1	1
		floR_2_AF118107	1149	4	1215	1136.45	1e-26	98.11	100	98.11	100	1	1
		qnrVC6_1_KC202804	660	2	657	652.88	1e-26	100	100	100	100	1	1
		ARR-3_1_JF806499	456	1	453	450.99	1e-26	100	100	100	100	1	1
		sul1_2_U12338	1686	2	840	1677.78	1e-26	100	100	100	100	2	1
		dfrA5_1_X12868	477	1	474	471.77	1e-26	100	100	100	100	1	1
15	CP000645.1
		aadA1_5_JX185132	795	0	792	792.8	1e-26	100	100	100	100	1	1
		cat_2_M35190	570	0	624	568.12	1e-26	96.96	100	96.96	100	1	1
		sul1_2_U12338	843	0	840	840.71	1e-26	100	100	100	100	1	1
		tet(E)_3_CP000645	1221	0	1218	1218.16	1e-26	100	100	100	100	1	1
16	JN315884.1
		qnrS2_1_DQ485530	660	0	657	660	1e-26	100	100	100	100	1	1
17	CP014775.1
		NZ_CP012599.1 Salmonella enterica subsp. enterica serovar Newport strain 0307-213, complete genome	4103	0	147082	4100.24	1e-26	2.62	2.62	62.15	62.15	0.03	0.6321
		aac(6')-IIc_1_NC_012555	585	2	582	578.48	1e-26	100	100	100	100	1	1
		aac(6')-Ib3_1_X60321	558	2	555	551.76	1e-26	100	100	100	100	1	1
		ant(3'')-Ia_1_X02340	411	3	972	400	1e-26	19.96	24.07	82.91	415.38	0.65	1
		aadA2_2_JQ364967	795	2	792	786.29	1e-26	100	100	100	100	1	1
		blaSHV-12_1_KF976405	864	3	861	854.6	1e-26	100	100	100	100	1	1
		ere(A)_2_AF099140	1137	4	1227	1123.95	1e-26	88.75	93.24	95.19	107.26	0.93	1
		mph(A)_1_D16251	909	3	906	899.15	1e-26	100	100	100	100	1	1
		floR_2_AF118107	1155	4	1215	1142.1	1e-26	98.27	100	98.27	100	1	1
		qnrB4_1_DQ303921	648	2	645	640.81	1e-26	100	100	100	100	1	1
		sul1_2_U12338	1686	2	840	1677.53	1e-26	100	100	100	100	2	1
		sul2_2_AY034138	819	2	816	810.05	1e-26	100	100	100	100	1	1
		tet(D)_1_AF467077	1188	4	1185	1175.46	1e-26	100	100	100	100	1	1
		dfrA12_8_AM040708	501	1	498	495.37	1e-26	100	100	100	100	1	1
18	CM004560.1
		mph(A)_1_D16251	909	0	906	908.37	1e-26	100	100	100	100	1	1
		qnrS2_1_DQ485530	660	0	657	659.37	1e-26	100	100	100	100	1	1
19	CM004561.1
		blaOXA-181_1_CM004561	801	0	798	801	1e-26	100	100	100	100	1	1
20	AP019196.1
		aac(6')-Ia_1_M18967	561	0	558	558.85	1e-26	100	100	100	100	1	1
		aadA2b_1_D43625	780	0	780	777.17	1e-26	99.87	100	99.87	100	1	1
		blaOXA-119_1_DQ767903	475	1	801	471.84	1e-26	86.64	100.5	86.21	99.5	1	1
		sul1_2_U12338	1686	0	840	1683.75	1e-26	100	100	100	100	2	1
		sul1_39_AY522923	723	1	828	719.94	1e-26	94.57	100	94.57	100	1	1
21	AP019197.1
		NZ_CP014061.1 Pseudomonas monteilii strain FDAARGOS_171 chromosome, complete genome	123	0	1751	122.98	1e-26	7.03	7.03	7.97	7.97	0.07	0.6321
		blaKPC-2_1_AY034847	885	0	882	883.69	1e-26	100	100	100	100	1	1
		blaTEM-171_1_GQ149347	500	0	861	498.37	1e-26	71.2	78.86	90.28	126.8	0.79	1
		mph(A)_1_D16251	909	0	906	907.68	1e-26	100	100	100	100	1	1
22	CP013966.1
		NZ_CP006870.1 Aeromonas hydrophila NJ-35, complete genome	3008	0	166858	3006.67	1e-26	1.84	1.84	52.88	52.88	0.02	0.6321
		qnrS2_1_DQ485530	660	0	657	660	1e-26	100	100	100	100	1	1
23	CP016381.1
		ant(2'')-Ia_1_X04555	537	2	534	530.45	1e-26	100	100	100	100	1	1
		ant(3'')-Ia_1_X02340	253	4	972	240.99	1e-26	18	19.55	92.11	511.58	0.33	1
		aadA2b_1_D43625	780	3	780	770.64	1e-26	99.87	100	99.87	100	1	1
		blaKPC-2_1_AY034847	885	3	882	874.51	1e-26	100	100	100	100	1	1
		blaSHV-12_1_KF976405	864	3	861	853.74	1e-26	100	100	100	100	1	1
		blaCARB-2_1_M69058	870	3	867	859.67	1e-26	100	100	100	100	1	1
		msr(E)_1_FR751518	1479	5	1476	1462.35	1e-26	100	100	100	100	1	1
		mph(E)_1_DQ839391	888	3	885	877.47	1e-26	100	100	100	100	1	1
		catB3_2_U13880	636	2	633	628.31	1e-26	100	100	100	100	1	1
		cmlA1_1_M64556	1257	4	1260	1242.5	1e-26	99.84	100	99.84	100	1	1
		qnrB19_1_EU432277	648	2	645	640.17	1e-26	100	100	100	100	1	1
		sul1_2_U12338	843	3	840	832.97	1e-26	100	100	100	100	1	1
		sul1_9_AY963803	855	3	852	844.84	1e-26	100	100	100	100	1	1
		sul1_36_X15024	843	3	840	832.97	1e-26	100	100	100	100	1	1
		dfrA19_1_EU855687	573	2	570	566.03	1e-26	100	100	100	100	1	1
24	EU925817.1
		qnrS2_1_DQ485530	660	0	657	660	1e-26	100	100	100	100	1	1
25	DQ401103.1
		ant(3'')-Ia_1_X02340	126	1	972	122.85	1e-26	17.49	18.31	95.51	546.07	0.18	1
		aadA2b_1_D43625	780	0	780	777.98	1e-26	99.87	100	99.87	100	1	1
		catA2_1_X53796	642	0	642	640.25	1e-26	99.84	100	99.84	100	1	1
		sul1_2_U12338	1686	0	840	1684.63	1e-26	100	100	100	100	2	1
26	FJ705807.1.
		sul2_2_AY034138	819	0	816	817.98	1e-26	100	100	100	100	1	1
		tet(D)_1_AF467077	1188	0	1185	1186.98	1e-26	100	100	100	100	1	1
27	JN315885.1
		qnrS6_1_HQ631376	660	0	657	660	1e-26	100	100	100	100	1	1
28	JN315882.1
		tet(E)_3_CP000645	1191	0	1218	1191	1e-26	99.18	100	99.18	100	1	1
29	JN315883.1
		qnrS2_1_DQ485530	660	0	657	660	1e-26	100	100	100	100	1	1
30	JX141473.1
		NZ_AP014565.1 Salmonella enterica subsp. enterica serovar Typhimurium str. L-3553 DNA, complete genome	3468	0	163511	3465.84	1e-26	2.09	2.09	62.88	62.88	0.02	0.6321
		aadA1_3_JQ414041	792	1	792	788.38	1e-26	99.87	100	99.87	100	1	1
		blaOXA-10_1_J03427	804	1	801	800.35	1e-26	100	100	100	100	1	1
		catA2_1_X53796	639	1	642	635.97	1e-26	99.69	100	99.69	100	1	1
		sul1_2_U12338	1686	1	840	1682.95	1e-26	100	100	100	100	2	1
		tet(A)_4_AJ517790	1203	1	1200	1198.04	1e-26	100	100	100	100	1	1
31	CP028419.1.
		NZ_AP014565.1 Salmonella enterica subsp. enterica serovar Typhimurium str. L-3553 DNA, complete genome	4076	0	163511	4073.81	1e-26	2.45	2.45	72.51	72.51	0.02	0.6321
		aph(6)-Id_1_M28829	840	3	837	829.92	1e-26	100	100	100	100	1	1
		aac(6')-Ib3_1_X60321	552	2	555	545.15	1e-26	99.64	100	99.64	100	1	1
		aadA1_3_JQ414041	789	3	792	779.42	1e-26	99.75	100	99.75	100	1	1
		aph(3')-Ia_1_V00359	819	3	816	809.16	1e-26	100	100	100	100	1	1
		aph(3'')-Ib_5_AF321551	807	3	804	797.29	1e-26	100	100	100	100	1	1
		blaCMY-2_1_X91840	1149	4	1146	1135.57	1e-26	100	100	100	100	1	1
		blaOXA-10_1_J03427	804	3	801	794.33	1e-26	100	100	100	100	1	1
		mph(A)_1_D16251	909	3	906	898.16	1e-26	100	100	100	100	1	1
		cmlA1_1_M64556	1251	4	1260	1236.37	1e-26	99.68	100	99.68	100	1	1
		floR_2_AF118107	1149	4	1215	1134.77	1e-26	98.11	100	98.11	100	1	1
		qnrVC4_1_GQ891757	660	2	657	651.97	1e-26	100	100	100	100	1	1
		sul2_2_AY034138	819	3	816	809.16	1e-26	100	100	100	100	1	1
		tet(A)_6_AF534183	1278	4	1275	1263.23	1e-26	100	100	100	100	1	1
		dfrA14_1_KF921535	477	1	474	471.11	1e-26	100	100	100	100	1	1
32	AP019194.1
		NZ_CP014061.1 Pseudomonas monteilii strain FDAARGOS_171 chromosome, complete genome	149	0	1751	148.99	1e-26	8.46	8.46	13.44	13.44	0.09	0.6321
		blaKPC-2_1_AY034847	885	0	882	884.52	1e-26	100	100	100	100	1	1
		blaTEM-171_1_GQ149347	511	0	861	510.2	1e-26	70.62	75.61	93.39	132.26	0.76	0.9998
33	CP038464.1
		NZ_AP014565.1 Salmonella enterica subsp. enterica serovar Typhimurium str. L-3553 DNA, complete genome	4082	0	163511	4079.81	1e-26	2.46	2.46	72.62	72.62	0.02	0.6321
		aph(6)-Id_1_M28829	840	3	837	829.93	1e-26	100	100	100	100	1	1
		aac(6')-Ib3_1_X60321	552	2	555	545.16	1e-26	99.64	100	99.64	100	1	1
		aadA1_3_JQ414041	789	3	792	779.43	1e-26	99.75	100	99.75	100	1	1
		aph(3')-Ia_1_V00359	819	3	816	809.16	1e-26	100	100	100	100	1	1
		aph(3'')-Ib_5_AF321551	799	3	804	789.29	1e-26	100	100	100	100	1	1
		blaCMY-2_1_X91840	1149	4	1146	1135.58	1e-26	100	100	100	100	1	1
		blaOXA-10_1_J03427	804	3	801	794.33	1e-26	100	100	100	100	1	1
		mph(A)_1_D16251	909	3	906	898.17	1e-26	100	100	100	100	1	1
		cmlA1_1_M64556	1251	4	1260	1236.38	1e-26	99.68	100	99.68	100	1	1
		floR_2_AF118107	1149	4	1215	1134.78	1e-26	98.11	100	98.11	100	1	1
		qnrVC4_1_GQ891757	660	2	657	651.97	1e-26	100	100	100	100	1	1
		sul2_2_AY034138	819	3	816	809.16	1e-26	100	100	100	100	1	1
		tet(A)_6_AF534183	1278	4	1275	1263.24	1e-26	100	100	100	100	1	1
		dfrA14_1_KF921535	477	1	474	471.12	1e-26	100	100	100	100	1	1
34	CP038466.1
		NZ_AP014565.1 Salmonella enterica subsp. enterica serovar Typhimurium str. L-3553 DNA, complete genome	4081	0	163511	4078.81	1e-26	2.45	2.45	72.62	72.62	0.02	0.6321
		aph(6)-Id_1_M28829	840	3	837	829.94	1e-26	100	100	100	100	1	1
		aac(6')-Ib3_1_X60321	552	2	555	545.16	1e-26	99.64	100	99.64	100	1	1
		aadA1_3_JQ414041	789	3	792	779.44	1e-26	99.75	100	99.75	100	1	1
		aph(3')-Ia_1_V00359	819	3	816	809.17	1e-26	100	100	100	100	1	1
		aph(3'')-Ib_5_AF321551	791	3	804	781.29	1e-26	100	100	100	100	1	1
		blaCMY-2_1_X91840	1149	4	1146	1135.59	1e-26	100	100	100	100	1	1
		blaOXA-10_1_J03427	804	3	801	794.34	1e-26	100	100	100	100	1	1
		mph(A)_1_D16251	909	3	906	898.17	1e-26	100	100	100	100	1	1
		cmlA1_1_M64556	1251	4	1260	1236.39	1e-26	99.68	100	99.68	100	1	1
		floR_2_AF118107	1149	4	1215	1134.79	1e-26	98.11	100	98.11	100	1	1
		qnrVC4_1_GQ891757	660	2	657	651.98	1e-26	100	100	100	100	1	1
		sul2_2_AY034138	819	3	816	809.17	1e-26	100	100	100	100	1	1
		tet(A)_6_AF534183	1278	4	1275	1263.25	1e-26	100	100	100	100	1	1
		dfrA14_1_KF921535	477	1	474	471.12	1e-26	100	100	100	100	1	1
35	CP028565.1
		ant(3'')-Ia_1_X02340	136	0	972	134.25	1e-26	19.55	23.77	82.25	420.78	0.24	1
		blaGES-5_1_DQ236171	867	0	864	866.11	1e-26	100	100	100	100	1	1
		sul1_2_U12338	843	0	840	842.11	1e-26	100	100	100	100	1	1
36	CP028566.1
		NZ_CP014061.1 Pseudomonas monteilii strain FDAARGOS_171 chromosome, complete genome	146	0	1751	145.99	1e-26	8.29	8.29	13.14	13.14	0.08	0.6321
		blaKPC-2_1_AY034847	885	0	882	884.52	1e-26	100	100	100	100	1	1
		blaTEM-171_1_GQ149347	512	0	861	511.2	1e-26	70.62	75.96	92.97	131.65	0.76	0.9999
37	CP028567.1
		NZ_CP014061.1 Pseudomonas monteilii strain FDAARGOS_171 chromosome, complete genome	147	0	1751	146.94	1e-26	8.34	8.34	1.83	1.83	0.08	0.6321
		aph(6)-Id_1_M28829	840	3	837	831.03	1e-26	100	100	100	100	1	1
		aac(3)-IId_1_EU022314	861	3	861	851.8	1e-26	99.88	100	99.88	100	1	1
		aac(6')-IIa_1_M29695	552	2	555	545.89	1e-26	99.64	100	99.64	100	1	1
		aac(6')-Ib3_1_X60321	552	2	555	545.89	1e-26	99.64	100	99.64	100	1	1
		ant(3'')-Ia_1_X02340	122	3	972	111.24	1e-25	17.28	20.16	85.71	495.92	0.2	0.9179
		aadA1_3_JQ414041	795	2	792	786.48	1e-26	100	100	100	100	1	1
		aph(3')-Ia_1_V00359	819	2	816	810.24	1e-26	100	100	100	100	1	1
		aph(3'')-Ib_2_AF024602	804	2	804	795.36	1e-26	100	100.12	99.88	99.88	1	1
		blaCARB-12_1_D13210	870	3	867	860.74	1e-26	100	100	100	100	1	1
		mcr-5.1_1_KY807921	1647	5	1644	1630.77	1e-26	100	100	100	100	1	1
		qnrVC6_1_KC202804	660	2	657	652.84	1e-26	100	100	100	100	1	1
		sul1_2_U12338	843	3	840	834	1e-26	100	100	100	100	1	1
		tet(E)_3_CP000645	1194	4	1218	1181.4	1e-26	99.26	100	99.26	100	1	1
		dfrA1_8_X00926	474	1	474	468.74	1e-26	99.79	100	99.79	100	1	1
38	CP038103.1
		ant(3'')-Ia_1_X02340	80	2	972	72.5	1e-16	12.86	13.58	94.7	736.36	0.14	1
		aadA2b_1_D43625	780	1	780	774.31	1e-26	99.87	100	99.87	100	1	1
		blaCARB-2_1_M69058	870	2	867	863.76	1e-26	100	100	100	100	1	1
		mcr-3.12_1_MG564491	1082	3	1626	1070.67	1e-26	52.4	62.24	84.19	160.67	0.62	1
		floR_2_AF118107	1161	2	1215	1152.63	1e-26	98.6	100.16	98.44	99.84	1	1
		sul1_2_U12338	843	2	840	836.93	1e-26	100	100	100	100	1	1
		sul1_9_AY963803	511	2	852	504.56	1e-26	68.54	74.77	91.68	133.75	0.75	1
		tet(A)_4_AJ517790	1203	2	1200	1194.78	1e-26	100	100	100	100	1	1
		tet(G)_2_AF133140	1179	2	1176	1170.92	1e-26	100	100	100	100	1	1
39	CP038105.1
		NZ_CP026401.1 Escherichia coli strain ECONIH4 plasmid pKPC-b33e, complete sequence	2608	0	9204	2607.82	1e-26	28.43	28.43	43.9	43.9	0.28	0.6321
		tet(C)_1_NC_003123	1185	0	1191	1185	1e-26	99.75	100	99.75	100	1	0.9719
	Table S3b: Comparison of genes found in Resfinder and Kmer database
		Search with ResFinder			Confirmation with Kmer Resistance
	S/N				S/N	Gene	Prevalence
	1	aac(3)-IId	2		1	aac(3)-IId_1_EU022314	2
	2	aac(6')-Ia	1		2	aac(6')-Ia_1_M18967	1
	3	aac(6')-Ib3	9		3	aac(6')-Ib3_1_X60321	9
	4	aac(6')-Ib-cr	15		4	aac(6')-Ib-cr_1_DQ303918	2
	5	aac(6')-IIa	1		5	aac(6')-IIa_1_M29695	1
	6	aac(6')-IIc	1		6	aac(6')-IIc_1_NC_012555	1
	7	aadA1	7		7	aadA1_3_JQ414041	6
	8	aadA2	6		8	aadA1_5_JX185132	1
	9	aadA2b	1		9	aadA2_2_JQ364967	1
	10	aph(3')-Ia	7		10	aadA2b_1_D43625	6
	11	aph(3'')-Ib	6		11	ant(2'')-Ia_1_X04555	2
	12	aph(6)-Id	6		12	aph(3')-Ia_1_V00359	14
	13	ARR-3	1		13	aph(3'')-Ib_5_AF321551	6
	14	blaCARB-12	1		14	aph(6)-Id_1_M28829	6
	15	blaCARB-2	3		15	ARR-3_1_JF806499	1
	16	blaCMY-2	3		16	blaCARB-12_1_D13210	1
	17	blaFOX-5	1		17	blaCARB-2_1_M69058	3
	18	blaGES-5	1		18	blaCMY-2_1_X91840	3
	19	blaKPC-2	10		19	blaFOX-5_1_AY007369	1
	20	blaOXA-1	2		20	blaGES-5_1_DQ236171	1
	21	blaOXA-10	5		21	blaKPC-2_1_AY034847	10
	22	blaOXA-181	1		22	blaOXA-1_1_HQ170510	2
	23	blaOXA-2	2		23	blaOXA-10_1_J03427	5
	24	blaSHV-12	2		24	blaOXA-119_1_DQ767903	1
	25	blaTEM-1A	5		25	blaOXA-181_1_CM004561	1
	26	cat	1		26	blaOXA-2_1_DQ112222	1
	27	catA2	2		27	blaOXA-32_1_AF315351	1
	28	catB3	3		28	blaSHV-12_1_KF976405	2
	29	cmlA1	7		29	blaTEM-171_1_GQ149347	4
	30	dfrA1	1		30	blaTEM-40_1_FR717535	1
	31	dfrA12	1		31	cat_2_M35190	1
	32	dfrA14	4		32	catA2_1_X53796	2
	33	dfrA19	1		33	catB3_2_U13880	3
	34	dfrA5	1		34	cmlA1_1_M64556	7
	35	ere(A)	1		35	dfrA1_8_X00926	1
	36	floR	8		36	dfrA12_8_AM040708	1
	37	mcr-5.1	1		37	dfrA14_1_KF921535	4
	38	mph(A)	7		38	dfrA19_1_EU855687	1
	39	mph(E)	4		39	dfrA5_1_X12868	1
	40	msr(E)	4		40	ere(A)_2_AF099140	1
	41	qnrA1	1		41	floR_2_AF118107	8
	42	qnrB19	1		42	mcr-3.12_1_MG564491	1
	43	qnrB4	1		43	mcr-5.1_1_KY807921	1
	44	qnrS2	6		44	mph(A)_1_D16251	7
	45	qnrS6	1		45	mph(E)_1_DQ839391	4
	46	qnrVC4	4		46	msr(E)_1_FR751518	4
	47	qnrVC6	2		47	qnrA1_1_AY070235	1
	48	sul1	24		48	qnrB19_1_EU432277	1
	49	sul2	6		49	qnrB4_1_DQ303921	1
	50	tet(A)	6		50	qnrS2_1_DQ485530	6
	51	tet(C)	3		51	qnrS6_1_HQ631376	1
	52	tet(D)	2		52	qnrVC4_1_GQ891757	4
	53	tet(E)	4		53	qnrVC6_1_KC202804	2
	54	tet(G)	1		54	sul1_2_U12338	15
	55	tet(Y)	1		55	sul1_36_X15024	2
					56	sul1_39_AY522923	1
					57	sul1_5_EU780013	1
					58	sul1_9_AY963803	2
					59	sul2_2_AY034138	6
					60	tet(A)_6_AF534183	6
					61	tet(C)_1_NC_003123	2
					62	tet(C)_3_AF055345	1
					63	tet(D)_1_AF467077	2
					64	tet(E)_3_CP000645	4
					65	tet(G)_2_AF133140	1
					66	tet(Y)_1_EF495198	1
