# Supplementary material for: An in silico analysis of acquired antimicrobial resistance genes in Aeromonas plasmids
Source: AIMS Microbiol. 2020 Mar 16;6(1):75–91. doi: 10.3934/microbiol.2020005 (PMC7099201; doi:10.3934/microbiol.2020005)
Supplement: Supplementary file 4 [file microbiol-06-01-005-s004.xlsx]

## Sheet: Table S4
			Table S4: Antimicrobial resistant determinant families found in 39 plasmids
Plasmids	Antimicrobial resistant Determinant	Identity (%)	Query/HSP	Plasmid Accession number	Position in contig	Drug treatment	ARD Accession no.
1	efflux_pump	99.75	1215/1215	EF495198.1	9790..11004	Chrloramphenicol	KU546555.1
2	tet_efflux	100	1191/1191	AY043299.1	3985..5175	Tetracycline	KU544792.1
3	aminoglycosides acetyl-transferases	99.66	600/580	CP026230.1	13751..14330	Sisomycin	GQ343185.1
	beta_lactamase	99.89	903/903	CP026230.1	14357..15259	Amoxycillin	KU543927.1
	aminoglycosides acetyl-transferases	100	621/621	CP026230.1	18946..19566	Gentamicin	KU544318.1
	beta_lactamase	100	903/903	CP026230.1	26444..27346	Amoxycillin	KU543927.1
4	nd	nd	nd	CP026410.1	nd	nd	nd
5	beta_lactamase	99.82	861/570	CP026224.1	9631..10200	Penicillin	KF627084.1
6	beta_lactamase	100	915/915	CP026225.1	132030..132944	Amoxycillin	KU546551.1
	efflux_pump	99.92	1308/1308	CP026225.1	136044..137351	Chrloramphenicol	KU546654.1
	chloramphenicol acetyl-transferases	99.53	633/633	CP026225.1	137476..138108	Chrloramphenicol	KU548439.1
	aminoglycosides acetyl-transferases	100	621/621	CP026225.1	147461..148081	Gentamicin	KU544318.1
7	beta_lactamase	99.82	861/570	CP026219.1	11279..11848	Penicillin	KF627084.1
8	aminoglycosides nucleotidyl-transferases	100	534/534	CP026221.1	162405..162938	Gentamicin	KU544724.1
	efflux_pump	100	1308/1308	CP026221.1	163145..164452	Tetracycline	KU548715.1
	chloramphenicol acetyl-transferases	99.53	633/633	CP026221.1	164577..165209	Chrloramphenicol	KU548439.1
9	aminoglycosides acetyl-transferases	99.48	600/581	CP026123.1	22817..23397	Sisomycin	GQ343185.1
10	aminoglycosides acetyl-transferases	99.48	600/581	CP026227.1	6618..7198	Sisomycin	GQ343185.1
11	tet_efflux	100	1275/1275	NC_006143.1	79294..80568	Oxytetracycline	GQ343149.1
12	tet_efflux	98.24	1191/1191	AY043298.1	4007..5197	Tetracycline	KU544792.1
13	efflux_pump	99.84	1215/1215	CP022170.1	104098..105312	Chrloramphenicol	KU546555.1
	aminoglycosides acetyl-transferases	99.31	600/580	CP022170.1	58138..58717	Sisomycin	GQ343185.1
	efflux_pump	99.92	1308/1308	CP022170.1	58884..60191	Chrloramphenicol	KU544040.1
	beta_lactamase	99.76	828/828	CP022170.1	60429..61256	Piperacillin	KU544405.1
	aminoglycosides acetyl-transferases	99.83	600/600	CP022170.1	65730..66329	Sisomycin	GQ343185.1
	aminoglycosides acetyl-transferases	99.5	600/600	CP022170.1	66500..67099	Sisomycin	GQ343185.1
	beta_lactamase	100	831/831	CP022170.1	67230..68060	Amoxycillin	KU544006.1
	cat	100	633/633	CP022170.1	68198..68830	Chrloramphenicol	KU544029.1
	tet_efflux	99.18	1218/1218	CP022170.1	75692..76909	Tigecycline	KU544465.1
	aminoglycosides acetyl-transferases	100	621/621	CP022170.1	90229..90849	Gentamicin	KU544318.1
14	aminoglycosides acetyl-transferases	99.88	861/861	CP022176.1	129343..130203	Gentamicin	KU544324.1
	efflux_pump	99.84	1215/1215	CP022176.1	173949..175163	Chrloramphenicol	KU546555.1
	aminoglycosides acetyl-transferases	100	600/600	CP022176.1	181940..182539	Sisomycin	GQ343185.1
	beta_lactamase	100	831/831	CP022176.1	182670..183500	Amoxycillin	KU544006.1
	cat	100	633/633	CP022176.1	183638..184270	Chrloramphenicol	KU544029.1
15	tet_efflux	99.92	1218/1218	CP000645.1	4109..5326	Tigecycline	KU544465.1
	cat	100	627/627	CP000645.1	94643..95269	Chrloramphenicol	KU543833.1
16	nd	nd	nd	JN315884.1	nd	nd	nd
17	beta_lactamase	100	861/861	CP014775.1	125110..125970	Amoxycillin	KU546394.1
	aminoglycosides acetyl-transferases	99.66	600/588	CP014775.1	135145..135732	Sisomycin	GQ343185.1
	efflux_pump	99.84	1215/1215	CP014775.1	143016..144230	Chrloramphenicol	KU546555.1
	dfr	100	498/498	CP014775.1	37479..37976	Cotrimoxazole	KF630308.1
18	nd	nd	nd	CM004560.1	nd	nd	nd
19	nd	nd	nd	CM004561.1	nd	nd	nd
20	nd	nd	nd	AP019196.1	nd	nd	nd
21	beta_lactamase	99.82	861/570	AP019197.1	37980..38549	Penicillin	KF627084.1
22	nd	nd	nd	CP013966.1	nd	nd	nd
23	ANT	100	534/534	CP016381.1	105687..106220	Gentamicin	KU544724.1
	cat	100	633/633	CP016381.1	106303..106935	Chrloramphenicol	KU544029.1
	aminoglycosides acetyl-transferases	100	621/621	CP016381.1	112337..112957	Gentamicin	KU544318.1
	beta_lactamase	100	861/861	CP016381.1	3187..4047	Amoxycillin	KU546394.1
	qnr	100	681/681	CP016381.1	8367..9047	Ciprofloxacin	KU548326.1
	beta_lactamase	100	915/915	CP016381.1	93196..94110	Amoxycillin	KU546551.1
	efflux_pump	99.92	1308/1308	CP016381.1	97210..98517	Chrloramphenicol	KU546654.1
	cat	99.53	633/633	CP016381.1	98642..99274	Chrloramphenicol	KU548439.1
24	nd	nd	nd	DQ401103.1	nd	nd	nd
25	nd	nd	nd	EU925817.1	nd	nd	nd
26	nd	nd	nd	FJ705807.1	nd	nd	nd
27	nd	nd	nd	JN315885.1.	nd	nd	nd
28	tet_efflux	99.1	1218/1218	JN315882.1	4037..5254	Tigecycline	KU544465.1
29	nd	nd	nd	JN315883.1.	nd	nd	nd
30	beta_lactamase	99.76	828/828	JX141473.1	106879..107706	Piperacillin	KU544405.1
31	tet_efflux	100	1275/1275	JX141473.1	125446..126720	Oxytetracycline	GQ343149.1
	beta_lactamase	99.76	828/828	CP028419.1	140042..140869	Piperacillin	KU544405.1
	efflux_pump	99.92	1308/1308	CP028419.1	141107..142414	Chrloramphenicol	KU544040.1
	aminoglycosides acetyl-transferases	99.31	600/580	CP028419.1	142581..143160	Sisomycin	GQ343185.1
	beta_lactamase	99.74	1146/1146	CP028419.1	32128..33273	Ceftazidime	KU544887.1
	tet_efflux	100	1200/1200	CP028419.1	65462..66661	Tigecycline	KU546496.1
	efflux_pump	99.84	1215/1215	CP028419.1	67261..68475	Chrloramphenicol	KU546555.1
32	beta_lactamase	99.82	861/570	AP019194.1	23416..23985	Penicillin	KF627084.1
33	efflux_pump	99.84	1215/1215	CP038464.1	117115..118329	Chrloramphenicol	KU546555.1
	tet_efflux	100	1200/1200	CP038464.1	118929..120128	Tigecycline	KU546496.1
	beta_lactamase	99.74	1146/1146	CP038464.1	152320..153465	Ceftazidime	KU544887.1
	aminoglycosides acetyl-transferases	99.31	600/580	CP038464.1	42428..43007	Sisomycin	GQ343185.1
	efflux_pump	99.92	1308/1308	CP038464.1	43174..44481	Chrloramphenicol	KU544040.1
	beta_lactamase	99.76	828/828	CP038464.1	44719..45546	Piperacillin	KU544405.1
34	beta_lactamase	99.74	1146/1146	CP038466.1	113496..114641	Ceftazidime	KU544887.1
	aminoglycosides acetyl-transferases	99.31	600/580	CP038466.1	3604..4183	Sisomycin	GQ343185.1
	efflux_pump	99.92	1308/1308	CP038466.1	4350..5657	Chrloramphenicol	KU544040.1
	beta_lactamase	99.76	828/828	CP038466.1	5895..6722	Piperacillin	KU544405.1
	efflux_pump	99.84	1215/1215	CP038466.1	78291..79505	Chrloramphenicol	KU546555.1
	tet_efflux	100	1200/1200	CP038466.1	80105..81304	Tigecycline	KU546496.1
35	beta_lactamase	100	864/864	CP028565.1	15474..16337	Amoxycillin	KU543973.1
36	beta_lactamase	99.82	861/570	CP028566.1	23221..23790	Penicillin	KF627084.1
37	tet_efflux	99.18	1218/1218	CP028567.1	239331..240548	Tigecycline	KU544465.1
	aminoglycosides acetyl-transferases	100	861/861	CP028567.1	26030..26890	Gentamicin	KU544324.1
	beta_lactamase	98.86	915/879	CP028567.1	49430..50308	Amoxycillin	KU546551.1
	aminoglycosides acetyl-transferases	99.32	600/588	CP028567.1	54884..55471	Sisomycin	GQ343185.1
38	beta_lactamase	100	915/915		115210..116124	Amoxycillin	KU546551.1
	tet_efflux	99.91	1176/1176		119598..120773	Tetracycline	KU545910.1
	efflux_pump	98.02	1215/1215		121710..122924	Chrloramphenicol	KU548456.1
	tet_efflux	100	1275/1275		129836..131110	Oxytetracycline	GQ343149.1
39	tet_efflux	98.15	1191/1191		678..1868	Tetracycline	KU544792.1
	Summary
	Aminoglycosides acetyl-transferases	beta_lactamase	aminoglycosides nucleotidyl-transferases	chloramphenicol acetyl-transferases	dihydrofolate reductase	efflux	tet efflux	quinolone resistance
	19	24	2	7	1	15	14	1
